# Supplementary material for: Therapeutic Potential of PARP Inhibitors in the Treatment of Gastrointestinal Cancers
Source: Biomedicines. 2021 Aug 16;9(8):1024. doi: 10.3390/biomedicines9081024 (PMC8392860; doi:10.3390/biomedicines9081024)
Supplement: Supplementary file 1 [file biomedicines-09-01024-s001.zip]

Archive with 1 entries (1 files):
- biomedicines-1309392-supplementary.pdf
